# Supplementary material for: Evaluation of Argos Telemetry Accuracy in the High-Arctic and Implications for the Estimation of Home-Range Size
Source: PLoS One. 2015 Nov 6;10(11):e0141999. doi: 10.1371/journal.pone.0141999 (PMC4636246; doi:10.1371/journal.pone.0141999)
Supplement: S1 File — (TXT) [file pone.0141999.s003.txt]

#
#______________________________
# Package: ARGOS.Filter.Program
#
#  1) CleanUp.Table()
#  2) Redundancy.Deletion()
#  3) Move.Parameter()
#  4) Speed.Filter()
#  5) Position.plot()
#  6) Barycentre()
#  7) Euclidean.dist()
#
#  Script created by Tarroux, A. and Casajus, N.
#
#===============================================================================


#__________________________
# Filter no 1 (CleanUp)
#%%%%%%%%%%%%%%%%%%%%%%%%%%%%%%%%%%%%%%%%%%%%%%%%%%%%%%%%%%%%%%%%%%%%%%%%%%%%%%%
#   -> Deletion of recordings without localisations (<NA>)
#   -> Formatting of the date
#   -> Projection of the geographic coordinates
#   -> Deletion of duplicates (same localisation)
#   -> Deletion of geographic abberrations
#%%%%%%%%%%%%%%%%%%%%%%%%%%%%%%%%%%%%%%%%%%%%%%%%%%%%%%%%%%%%%%%%%%%%%%%%%%%%%%%
#
# Arguments :
#
# File : Data file name, without extension
# Format : Extension of the data file
# Projection, Datum, Zone : informations for the geographic projection of coordinates
# X.range : # Longitude limits (degrees)
# Y.range : Latitude limits (degrees)

CleanUp.Table <- function(File, Format, Projection, Datum, Zone, X.range, Y.range) {
  
  Package <- dir(.libPaths())
  
  pos <- which(Package == "rdgal")
  if (length(pos) == 0) {
    stop("Please install the package 'rdgal'", "\n")
  }
  library(rdgal) 
  options(warn = -1)
  
  # File opening
  
  if (Format == "txt") {
    Data <- read.delim(file = paste(getwd(), "/", File, ".txt", sep = ""), header = T, sep = " ", dec = ".")
  }
  if (Format == "xls") {
    pos <- which(Package == "RODBC")
    if (length(pos) == 0) {
      stop("Please install the package 'RODBC'", "\n")
    }
    channel <- odbcConnectExcel(paste(getwd(), "/", File, ".xls", sep = ""))
    Data <- sqlFetch(channel, sqlTables(channel)[1, 3])
  }
  if (Format == "xlsx") {
    pos <- which(Package == "RODBC")
    if (length(pos) == 0) {
      stop("Please install the package 'RODBC'", "\n")
    }
    channel <- odbcConnectExcel(paste(getwd(), "/", File, ".xlsx", sep = ""))
    Data <- sqlFetch(channel, sqlTables(channel)[1, 3])
  }
  
  # Deletion of repeated title lines
  pos <- which(Data$"Platform" == "Platform")
  if (length(pos) > 0) {
    Data <- Data[-(which(Data$"Platform" == "Platform"))]
  }
  
  str(Data)
  # Extraction of essential fields
  if (Format == "txt") {
    Table <- Data[, c("Platform.ID.", "Prg.No.", "Latitude", "Longitude", "Loc..quality", "Loc..date", "Sat.", "Msg", "SENSOR..01", "Semi.major.axis", "GDOP")]
  }
  if (Format == "xls" || Format == "xlsx") {
    Table <- Data[, c("Platform ID ", "Prg No#", "Latitude", "Longitude", "Loc# quality", "Loc# date", "Sat#", "Msg", "SENSOR #01", "Semi-major axis", "GDOP")]
  }
  colnames(Table) <- c("Platform_ID", "Prg_No", "Latitude", "Longitude", "Loc_quality", "Loc_date", "Sat", "Msg", "SENSOR_01", "Semi_major_axis", "GDOP")
  
  # Convert as numeric
  for (i in c(3, 4, 8, 9, 10, 11)) {  
    Table[, i] <- as.numeric(as.character(Table[, i]))
  }
  
  # Deletion of recording without localisations   
  pos <- which(is.na(Table[, "Longitude"]))
  if (length(pos) > 0) {
    Table <- Table[-pos, ]
  }
  pos <- which(is.na(Table[, "Latitude"]))
  if (length(pos) > 0) {
    Table <- Table[-pos, ]
  }
  
  # Date formatting
  Table[, "Loc_date"] <- as.POSIXct(strptime(Table[, "Loc_date"], "%Y/%m/%d %H:%M:%S"))
  
  # Deletion of geographic abberrations
  if (!is.null(X.range)) {
    if (min(Table[, "Longitude"]) < X.range[1]) {
      posX <- which(Table[, "Longitude"] < X.range[1])
      Table <- Table[-posX, ]
    }
    if (max(Table[, "Longitude"]) > X.range[2]) {
      posX <- which(Table[, "Longitude"] > X.range[2])
      Table <- Table[-posX, ]
    }
  }
  if (!is.null(Y.range)) {
    if (min(Table[, "Latitude"]) < Y.range[1]) {
      posY <- which(Table[, "Latitude"] < Y.range[1])
      Table <- Table[-posY, ]
    }
    if (max(Table[, "Latitude"]) > Y.range[2]) {
      posY <- which(Table[, "Latitude"] > Y.range[2])
      Table <- Table[-posY, ]
    }
  }
  rownames(Table) <- NULL
  
  
  # Projection dof geographic coordinates
  xy <- Table[, c("Longitude", "Latitude")]
  
  if (Projection == "UTM") {
    xy_proj <- project(xy, c(proj = "utm", zone = Zone, datum = Datum), ellps.default = "GCS")
  }
  if (Projection == "AEA") {
    xy_proj <- project(xy, c(proj = "aea", lat_1 = 50, lat_2 = 70, lat_0 = 40, long_0 = -96, x_0 = 0, y_0 = 0, datum = "NAD83"))
  }
  Table <- as.data.frame(cbind(Table[, 1:2], Table[, 4], Table[, 3], xy_proj$x, xy_proj$y, Table[, 5:11]))
  colnames(Table) <- c("Platform_ID", "Prg_No", "Longitude", "Latitude", "Long_proj", "Lat_proj", "Loc_quality", "Loc_date", "Sat", "Msg", "SENSOR_01", "Semi_major_axis", "GDOP")       
  
  # Calculate average SENSOR 1 moyen & deletion of duplicates
  Level.ID <- levels(as.factor(as.character(Table$"Platform_ID")))
  
  Mat_Sensor <- as.data.frame(matrix(NA, ncol = 13, nrow = 1))
  colnames(Mat_Sensor) <- c("Platform_ID", "Prg_No", "Longitude", "Latitude", "Long_proj", "Lat_proj", "Loc_quality", "Loc_date", "Sat", "Msg", "SENSOR_01", "Semi_major_axis", "GDOP")
  
  Mat_Sensor[, "Loc_date"] <- as.POSIXct(Mat_Sensor[, "Loc_date"])
  
  for (k in 1 : length(Level.ID)) {
    Tab <- Table[as.factor(Table[, "Platform_ID"]) == Level.ID[k], ]
    Level.Date <- levels(as.factor(Tab$"Loc_date"))   
    for (i in 1 : length(Level.Date)) {
      temp <- Tab[as.factor(Tab[, "Loc_date"]) == Level.Date[i], ]
      Mat_Sensor <- as.data.frame(rbind(Mat_Sensor, temp[1, ]))
      Mat_Sensor[nrow(Mat_Sensor), "SENSOR_01"] <- round(mean(temp$"SENSOR_01"), 3)
      Mat_Sensor[nrow(Mat_Sensor), "Loc_date"] <- as.POSIXct(strptime(temp[1, "Loc_date"], "%Y-%m-%d %H:%M:%S"))
    }
  }
  Mat_Sensor <- Mat_Sensor[-1, ]
  
  cat("\n", "Cleaning Filter: Done...", "\n", "\n")
  
  write.table(Mat_Sensor, file = paste(File, "_CleanUp.txt", sep = ""), sep = "\t", row.names = F, col.names = T)  
}
#===============================================================================


#_____________________________
# Filter no 2 (Redundancy)
#%%%%%%%%%%%%%%%%%%%%%%%%%%%%%%%%%%%%%%%%%%%%%%%%%%%%%%%%%%%%%%%%%%%%%%%%%%%%%%%
#   -> Deletion of pseudo-duplicates
#      <=> Different recording with a transmission interval
#          below a set threshold
#      <=> the recording with the lowest error ellipsis or the best LC, or
#          the first recording (in case of equality) is saved
#%%%%%%%%%%%%%%%%%%%%%%%%%%%%%%%%%%%%%%%%%%%%%%%%%%%%%%%%%%%%%%%%%%%%%%%%%%%%%%%            
#
# Arguments :
#
# File : Data file name, without extension. Must be the same as the one used in Cleanup.Table
#        as it will use the file generated by that function
# Time.Gap : Minimum time interval between 2 recordings
#
Redundancy.Deletion <- function(File, Time.Gap) {
  
  Data <- read.delim(file = paste(File, "_CleanUp.txt", sep = ""), header = T)
  i <- 1
  while (i < nrow(Data)) {
    j <- i
    vec <- NULL
    while(difftime(Data[j+1, "Loc_date"], Data[j, "Loc_date"], units = "mins")[[1]] < Time.Gap 
          && Data[j+1, "Platform_ID"] == Data[j, "Platform_ID"] 
          && j <= nrow(Data)-1) {
      
      vec <- c(vec, j, j+1)             
      j <- j + 1
      if(j >= nrow(Data)) { break }                    
    }
    if (length(vec) > 0) {
      vec <- as.numeric(levels(as.factor(vec)))
    }
    if (j > i) {
      pos <- which(Data[vec, "Semi_major_axis"] == 0)        
      if (length(pos) > 0) {
        if (length(vec[-pos]) > 0) {   
          Data[vec[pos], "Semi_major_axis"] <- NA
          ind <- which.min(Data[vec, "Semi_major_axis"])
        } else {
          ind <- NULL
        }
      } else {
        ind <- which.min(Data[vec, "Semi_major_axis"])
      }
      if (is.null(ind)) {
        ind <- which(Data[vec, "Loc_quality"] == "3")
        if (length(ind) == 0) {
          ind <- which(Data[vec, "Loc_quality"] == "2")
          if (length(ind) == 0) {
            ind <- which(Data[vec, "Loc_quality"] == "1")
            if (length(ind) == 0) {
              ind <- which(Data[vec, "Loc_quality"] == "0")
              if (length(ind) == 0) {
                ind <- which(Data[vec, "Loc_quality"] == "A")
                if (length(ind) == 0) {
                  ind <- which(Data[vec, "Loc_quality"] == "B")
                  if (length(ind) == 0) {
                    ind <- which(Data[vec, "Loc_quality"] == "Z")
                  }
                }
              }
            }
          }
        }
      }
      Data <- Data[-vec[-ind[1]], ]
    }
    i <- i + 1
    
    if(i >= nrow(Data)) { break }                   
  }
  rownames(Data) <- NULL
  
  cat("\n", "Redundancy Filter: Done...", "\n", "\n")
  
  write.table(Data, file = paste(File, "_Redundancy.txt", sep = ""), sep = "\t", row.names = F, col.names = T)
}
#===============================================================================


#===============================================================================

Move.Parameters <- function(Data, k) {
  if (Data[k, "Platform_ID"] == Data[k-1, "Platform_ID"]) {
    Dist <- round(sqrt((Data[k, "Long_proj"] - Data[k-1, "Long_proj"])^2 +
                         (Data[k, "Lat_proj"] - Data[k-1, "Lat_proj"])^2) / 1000, 2)
    Time <- round(difftime(Data[k, "Loc_Date"], Data[k-1, "Loc_Date"], units = "mins")[[1]], 2)
    Speed <- round(60*Dist/Time, 2)
  } else {
    Dist <- Time <- Speed <- -9999
  }
  List <- list(Dist, Time, Speed)
  names(List) <- c("Distance", "Duree", "Vitesse")
  
  return(List)
}
#===============================================================================

#________________________
# Filter no 3 (Speed)
#%%%%%%%%%%%%%%%%%%%%%%%%%%%%%%%%%%%%%%%%%%%%%%%%%%%%%%%%%%%%%%%%%%%%%%%%%%%%%%%
#   -> Deletion of recordings with an improbable movement speed
#      <=> Two criterias of speed : cruising speed and acceleration speed
#   -> Before that, recordings can also be selected depending of their location  
#      class (e.g. deletion of LC Z, B, A...)
#%%%%%%%%%%%%%%%%%%%%%%%%%%%%%%%%%%%%%%%%%%%%%%%%%%%%%%%%%%%%%%%%%%%%%%%%%%%%%%%
#
# Arguments :
#
# data : Data frame. It is highly recommanded to load the data generated by Cleanup.Table
#        and Redundancy.Deletion to get the good column format.
# Sel.Loc : Boolean. If TRUE, recordings are selected according to their location classes
# qual : vector of LC to keep
# Speed1 : numeric. Cruising speed threshold (km/h)
# Speed2 : numeric. Acceleration speed threshold (km/h)
# TimeSp2 : numeric. Maximum acceleration duration (min)
# Plot : Boolean. If TRUE, one graph per PTT is drawn

Speed.Filter <- function(data, Sel.Loc = F, qual = NULL, Speed1, Speed2, TimeSp2, Plot = F) {
  
  Info.list <- data.frame()
  
  # Sort data by PTT then by Date
  data <- data[order(data[, "Platform_ID"], data[, "Loc_Date"]), ]
  
  # Extract PTT ids
  Ind <- levels(as.factor(data[, "Platform_ID"]))
  
  # Initialize empty object (final table)
  TAB <- NULL
  # loop on PTTs
  for (j in 1 : length(Ind)) {
    # Extract data from PTT j
    tab <- data[data[, "Platform_ID"] == Ind[j], ]
    # Sort data by PTT then by Date
    tab <- tab[order(tab[, "Loc_Date"]), ]
    # Reinitialize line numbers
    rownames(tab) <- NULL
    # Extract different Localisation Classes
    LOC <- levels(as.factor(data[, "Loc_Quality"]))
    
    # Initialize a table with the number of deleted localisations by LC
    Info <- as.data.frame(matrix(0, nrow = 3, ncol = 9))
    colnames(Info) <- c("Ind", "Criteria", "Loc_Z", "Loc_B", "Loc_A", "Loc_0", "Loc_1", "Loc_2", "Loc_3")
    Info[, "Ind"] <- rep(Ind[j], 3)
    Info[, "Criteria"] <- c("Quality", "Distance", "Speed")
    
    # If we want to keep only certain localisations (based on their quality)
    if (Sel.Loc == T) {
      # Initialization of an empty vector
      dat <- NULL
      # Loop on desired qualities
      for (i in seq_along(qual)) {
        # Remove from vector LOC the LC we keep
        LOC <- LOC[-which(LOC == as.character(qual[i]))]
        # Extract data of quality i
        dat <- as.data.frame(rbind(dat, tab[tab[, "Loc_Quality"] == qual[i], ]))
      }
      for (k in seq_along(LOC)) {
        Info[1, paste("Loc_", as.character(LOC[k]), sep = "")] <- nrow(tab[tab[, "Loc_Quality"] == LOC[k], ])
        str(Info)
      }
      tab <- dat
      # Reinitialize line numbers
      rownames(tab) <- NULL
    }
    # Sort data by PTT then by Date
    tab <- tab[order(tab[, "Loc_Date"]), ]
    
    if (Plot) {
      # Minimal and maximal longitude where the PTT j has sent a localisation
      Xlim <- c(min(tab[, "Longitude"]), max(tab[, "Longitude"]))
      # Minimal and maximal latitude where the PTT j has sent a localisation
      Ylim <- c(min(tab[, "Latitude"]), max(tab[, "Latitude"]))
      # New grahical window separated in 2
      par(mfrow = c(1, 2))
      # Graph of initial localisation of the PTT
      Position.plot(tab[, c("Longitude", "Latitude")], Ind[j], Xlim, Ylim)
    }
    
    # Initialization of 3 vectors with -9999
    StepLen <- DiffTim <- Speed <- rep(-9999, dim(tab)[1])
    # These 3 vecteurs are added to the table
    tab <- cbind(tab, StepLen, DiffTim, Speed)
    # Initialization of 2 vectors (for the plot)
    Col <- xy <- NULL
    # Initialization of counter i
    i <- 2
    
    # loop on all rows starting with row 2
    while (i <= nrow(tab)) {
      
      # bugfix
      if (i == 1) {
        tab[i, "StepLen"] <- -9999
        tab[i, "DiffTim"] <- -9999
        tab[i, "Speed"] <- -9999
        i <- i + 1
      }
      
      # movement parameters between localisations i and i-1
      param <- Move.Parameters(tab, i)
      # Parameters are saved on line i
      tab[i, "StepLen"] <- param$"Distance"
      tab[i, "DiffTim"] <- param$"Duree"
      tab[i, "Speed"] <- param$"Vitesse"
      
      # !!!---
      # If i has a speed > cruising speed
      if (tab[i, "Speed"] > Speed1) {
        # And if i has a speed < acceleration speed AND the duration is <= maximal acceleration duration
        if (tab[i, "Speed"] <= Speed2 && tab[i, "DiffTim"] <= TimeSp2) {
          # Check if there is only one location in the day
          # row where the day of localisation i starts
          beg.day <- as.numeric(rownames(tab[substr(tab[, "Loc_Date"], 1, 10) == substr(tab[i, "Loc_Date"], 1, 10), ])[1])
          # If i is the first localisation of the day and the next localisation is from another day
          if (beg.day == i && (tab[substr(tab[i, "Loc_Date"], 1, 10) != substr(tab[i+1, "Loc_Date"], 1, 10), ])) {
            #-----
            # We extract some points around i to check if this point has the greatest distance
            # to the centroid of this group of points
            #-----
            # If i is at least on the 4th row
            if (i >= 4) {
              # If there are 3 localisations after the localisation i
              if ((i + 3) <= nrow(tab)) {
                # The we take the 3 localisations before and after i
                vec <- seq(i-3, i+3)
                # If there are not 3 localisations after i
              } else {
                # we take the maximum number of localisations after (from 0 to 2)
                vec <- seq(i-3, nrow(tab))
              }
              # If i is before the 4th row (between 2 and 3)
            } else {
              # If there are 3 localisations after the localisation i
              if ((i + 3) <= nrow(tab)) {
                # Then we take all localisations between i and the start of the day and 3 localisations after i
                vec <- seq(1, i+3)
                # If there are not 3 localisations after i
              } else {
                # we take the maximum number of localisations after (from 0 to 2)
                vec <- seq(1, nrow(tab))
              }
            }
            # We calculate the centroid of the group of point we got
            Bar <- Barycentre(tab[vec, c("Longitude", "Latitude")])
            # We calculate distances between each point and the centroid
            Dist <- apply(tab[vec, c("Longitude", "Latitude")], 1, G = Bar, Euclidean.Dist)
            
            # If the 1st localisation of the day has the greatest distance
            if (vec[which.max(Dist)] == beg.day) {
              # Save the coordinates of the deleted localisation
              xy <- rbind(xy, tab[beg.day, c("Longitude", "Latitude", "Loc_Quality")])
              # Deletion according to the distance to the centroid : red
              Col <- c(Col, "red")
              # Delete the localisation
              tab <- tab[-beg.day, ] ; rownames(tab) <- NULL
              # Counter "i" comes back to the deleted position
              i <- beg.day
              # Else,
            } else {
              # Save the coordinates of the deleted localisation
              xy <- rbind(xy, tab[i, c("Longitude", "Latitude", "Loc_Quality")])
              # Deletion according to the speed : blue
              Col <- c(Col, "blue")
              # Delete the localisation (speed too important)
              tab <- tab[-i, ] ; rownames(tab) <- NULL
              # And "i" stays "i"
              i <- i
            }
            # Else,
          } else {
            # The localisation is kept and we go to the next one
            i <- i + 1
          }
          # If he acceleration speed AND/OF the maximal duration are not respected
        } else {
          # Row number where the day of localisation i starts
          beg.day <- as.numeric(rownames(tab[substr(tab[, "Loc_Date"], 1, 10) == substr(tab[i, "Loc_Date"], 1, 10), ])[1])
          # If i is the first localisation of the day 
          if (beg.day == i) {
            # Save the coordinates of the deleted localisation
            xy <- rbind(xy, tab[i, c("Longitude", "Latitude", "Loc_Quality")])
            # Deletion according to the speed : blue
            Col <- c(Col, "blue")
            # Delete the localisation (bad speed)
            tab <- tab[-i, ] ; rownames(tab) <- NULL
            
            # And "i" stays "i"
            i <- i
            
            # If i is not the first localisation of the day 
            # We need to check that this localisation is "good"
          } else {
            #-----
            # We extract some points around i to check if this point has the greatest distance
            # to the centroid of this group of points
            #-----
            # If there is a maximum of 3 localisations between the start of the day and i
            if ((i - beg.day) <= 3) {
              # If i is at least on the 4th row
              if (i >= 4) {
                # If there are 3 localisations after the localisation i
                if ((i + 3) <= nrow(tab)) {
                  # The we take the 3 localisations before and after i
                  vec <- seq(i - 3, i + 3)
                  # If there are not 3 localisations after i
                } else {
                  # we take the maximum number of localisations after (from 0 to 2)
                  vec <- seq(i - 3, nrow(tab))
                }
                # If i is before the 4th row (between 2 and 3)
              } else {
                # If there are 3 localisations after the localisation i
                if ((i + 3) <= nrow(tab)) {
                  # Then we take all localisations between i and the start of the day and 3 localisations after i
                  vec <- seq(1, i + 3)
                  # If there are not 3 localisations after is i
                } else {
                  # we take the maximum number of localisations after (from 0 to 2)
                  vec <- seq(1, nrow(tab))
                }
              }
              # We calculate the centroid of the group of point we got
              Bar <- Barycentre(tab[vec, c("Longitude", "Latitude")])
              # We calculate distances between each point and the centroid
              Dist <- apply(tab[vec, c("Longitude", "Latitude")], 1, G = Bar, Euclidean.Dist)
              
              # If the 1st localisation of the day has the greatest distance
              if (vec[which.max(Dist)] == beg.day) {
                # Save the coordinates of the deleted localisation
                xy <- rbind(xy, tab[beg.day, c("Longitude", "Latitude", "Loc_Quality")])
                # Deletion according to the distance to the centroid : red
                Col <- c(Col, "red")
                # Delete the localisation
                tab <- tab[-beg.day, ] ; rownames(tab) <- NULL
                # Counter "i" comes back to the deleted position
                i <- beg.day
                # Else,
              } else {
                # Save the coordinates of the deleted localisation
                xy <- rbind(xy, tab[i, c("Longitude", "Latitude", "Loc_Quality")])
                # Deletion according to the speed : blue
                Col <- c(Col, "blue")
                # Delete the localisation (speed too important)
                tab <- tab[-i, ] ; rownames(tab) <- NULL
                # And "i" stays "i"
                i <- i
              }
              # Si i est loin de la 1�re position de la journ�e
            } else {
              # Save the coordinates of the deleted localisation
              xy <- rbind(xy, tab[i, c("Longitude", "Latitude", "Loc_Quality")])
              # Deletion according to the speed : blue
              Col <- c(Col, "blue")
              # Delete the localisation (speed too important)
              tab <- tab[-i, ] ; rownames(tab) <- NULL
              # And "i" stays "i"
              i <- i
            }
          }
        }
        # Else,
      } else {
        # Localisation is kept (speed < cruising speed)
        i <- i + 1
      }
      # We check there are still localisations
      if (i > nrow(tab)) {
        break
        print("break")
      }
    }
    rownames(tab) <- NULL
    
    if (Plot) {
      # Identify deleted localisations
      points(xy, pch = 19, col = Col)
      
      # Draw new positions
      Position.plot(tab[, c("Longitude", "Latitude")], Ind[j], Xlim, Ylim)
    }
    
    if (!is.null(xy)) {
      Ofni <- cbind(xy, Col)
      for (z in 1 : nrow(Ofni)) {
        pos.col <- which(colnames(Info) == paste("Loc", as.character(Ofni[z, "Loc_Quality"]), sep = "_"))
        if (Ofni[z, "Col"] == "blue") {
          Info[3, pos.col] <- Info[3, pos.col] + 1
        } else {
          Info[2, pos.col] <- Info[2, pos.col] + 1
        }
      }
    }
    # Add data from new PTT below the last one
    TAB <- rbind(TAB, tab)
    
    # Add the summary table in the list
    Info.list <- rbind(Info.list, Info)
  }
  cat("Graph informations:", "\n")
  cat("   Red: Deletion of the first daily localisation", "\n")
  cat("   Blue:  Deletion of the localisation based on speed", "\n")
  cat("   Black:  Localisation kept", "\n")
  
  cat("\n", "Deletion information:", "\n")
  print(Info.list)
  return(TAB)
}
#===============================================================================

Position.plot <- function(data, Ind, Xlim, Ylim) {
  
  plot(data , pch = 19, col = "black", bty = "l", las = 2, cex.axis = 0.75,
       cex.lab = 0.75, xlab = colnames(data)[1], ylab = colnames(data)[2], xlim = Xlim, ylim = Ylim)
  title(main = paste("Individual", Ind))
}
#===============================================================================

Barycentre <- function(data) {
  
  Bar.x <- mean(data[, 1])
  Bar.y <- mean(data[, 2])
  Bar <- c(Bar.x, Bar.y)
  
  return(Bar)
}
#===============================================================================

Euclidean.Dist <- function(X, G) {
  
  d <- sqrt((X[1] - G[1])^2 + (X[2] - G[2])^2)
  
  return(d)
}
#===============================================================================
